# Supplementary material for: A novel two-step genome editing strategy with CRISPR-Cas9 provides new insights into telomerase action and TERT gene expression
Source: Genome Biol. 2015 Nov 10;16:231. doi: 10.1186/s13059-015-0791-1 (PMC4640169; doi:10.1186/s13059-015-0791-1)
Supplement: Additional file 4: — Data files 16-19, which are sequences of all the DT plasmids, as indicated by their names. Plasmids will be deposited to Addgene. For the single base-pair modification step 1/2 DT (Data files 4 and 5 in Additional file 3), the −124 and −146 positions were modified with the C > T mutations based on the detailed situation. (ZIP 13 kb) [file 13059_2015_791_MOESM4_ESM.zip]

Archive with 4 entries (4 files):
- FLAG-SNAP tagging DT with eGFP marker.str
- FLAG-SNAP tagging DT with puro-resistance marker.str
- Single base-pair modification Step 1 DT.SEQ
- Single base-pair modification Step 2 DT.SEQ
