# Supplementary material for: A novel two-step genome editing strategy with CRISPR-Cas9 provides new insights into telomerase action and TERT gene expression
Source: Genome Biol. 2015 Nov 10;16:231. doi: 10.1186/s13059-015-0791-1 (PMC4640169; doi:10.1186/s13059-015-0791-1)
Supplement: Additional file 4: — Data files 16-19, which are sequences of all the DT plasmids, as indicated by their names. Plasmids will be deposited to Addgene. For the single base-pair modification step 1/2 DT (Data files 4 and 5 in Additional file 3), the −124 and −146 positions were modified with the C > T mutations based on the detailed situation. (ZIP 13 kb) [file 13059_2015_791_MOESM4_ESM.zip › FLAG-SNAP tagging DT with eGFP marker.str]

LOCUS       FLAG_SNAP_taggin        6545 bp ds-DNA     circular     17-JUL-2015
DEFINITION  .
ACCESSION   
VERSION     
SOURCE      .
  ORGANISM  .
COMMENT     
COMMENT     ApEinfo:methylated:0
FEATURES             Location/Qualifiers
     misc_feature    complement(5530..6345)
                     /vntifkey="21"
                     /label=Kan
                     /ApEinfo_fwdcolor=pink
                     /ApEinfo_revcolor=pink
                     /ApEinfo_graphicformat=arrow_data {{0 1 2 0 0 -1} {} 0}
                     width 5 offset 0
     misc_feature    421..1481
                     /label=Left HA
                     /ApEinfo_fwdcolor=#ffb0ff
                     /ApEinfo_revcolor=green
                     /ApEinfo_graphicformat=arrow_data {{0 1 2 0 0 -1} {} 0}
                     width 5 offset 0
     misc_feature    1607..1874
                     /label=SV40 promoter
                     /ApEinfo_fwdcolor=#0080ff
                     /ApEinfo_revcolor=green
                     /ApEinfo_graphicformat=arrow_data {{0 1 2 0 0 -1} {} 0}
                     width 5 offset 0
     misc_feature    1479..1481
                     /label=Start codon inroduced by editing
                     /ApEinfo_fwdcolor=#ff8000
                     /ApEinfo_revcolor=green
                     /ApEinfo_graphicformat=arrow_data {{0 1 2 0 0 -1} {} 0}
                     width 5 offset 0
     misc_feature    2741..2746
                     /label=KpnI
                     /ApEinfo_fwdcolor=#80ffff
                     /ApEinfo_revcolor=green
                     /ApEinfo_graphicformat=arrow_data {{0 1 2 0 0 -1} {} 0}
                     width 5 offset 0
     misc_feature    1930..2649
                     /label=eGFP
                     /ApEinfo_fwdcolor=#00ff00
                     /ApEinfo_revcolor=cyan
                     /ApEinfo_graphicformat=arrow_data {{0 1 2 0 0 -1} {} 0}
                     width 5 offset 0
     misc_feature    2650..2698
                     /label=Synthetic poly(A)   
                     /ApEinfo_fwdcolor=#8080ff
                     /ApEinfo_revcolor=green
                     /ApEinfo_graphicformat=arrow_data {{0 1 2 0 0 -1} {} 0}
                     width 5 offset 0
     misc_feature    1582..1587
                     /label=HindIII
                     /ApEinfo_fwdcolor=#80ffff
                     /ApEinfo_revcolor=green
                     /ApEinfo_graphicformat=arrow_data {{0 1 2 0 0 -1} {} 0}
                     width 5 offset 0
     misc_feature    1482..1547
                     /label=3XFLAG
                     /ApEinfo_fwdcolor=#da8c81
                     /ApEinfo_revcolor=green
                     /ApEinfo_graphicformat=arrow_data {{0 1 2 0 0 -1} {} 0}
                     width 5 offset 0
     misc_feature    1548..1581
                     /label=LoxP
                     /ApEinfo_fwdcolor=#ffec19
                     /ApEinfo_revcolor=green
                     /ApEinfo_graphicformat=arrow_data {{0 1 2 0 0 -1} {} 0}
                     width 5 offset 0
     misc_feature    3320..3325
                     /label=KpnI(1)
                     /ApEinfo_label=KpnI
                     /ApEinfo_fwdcolor=#80ffff
                     /ApEinfo_revcolor=green
                     /ApEinfo_graphicformat=arrow_data {{0 1 2 0 0 -1} {} 0}
                     width 5 offset 0
     misc_feature    3326..4323
                     /label=Right HA
                     /ApEinfo_fwdcolor=#ffb0ff
                     /ApEinfo_revcolor=green
                     /ApEinfo_graphicformat=arrow_data {{0 1 2 0 0 -1} {} 0}
                     width 5 offset 0
     misc_feature    2739..2740
                     /label=Extra Bases
                     /ApEinfo_fwdcolor=#c0c0c0
                     /ApEinfo_revcolor=#21ff0f
                     /ApEinfo_graphicformat=arrow_data {{0 1 2 0 0 -1} {} 0}
                     width 5 offset 0
     misc_feature    3326..3328
                     /label=Endogenous TERT start codon
                     /ApEinfo_fwdcolor=#ff8080
                     /ApEinfo_revcolor=green
                     /ApEinfo_graphicformat=arrow_data {{0 1 2 0 0 -1} {} 0}
                     width 5 offset 0
     misc_feature    complement(2699..2704)
                     /label=BamHI
                     /ApEinfo_fwdcolor=#80ffff
                     /ApEinfo_revcolor=#80ffff
                     /ApEinfo_graphicformat=arrow_data {{0 1 2 0 0 -1} {} 0}
                     width 5 offset 0
     misc_feature    2747..3319
                     /label=SNAP
                     /ApEinfo_fwdcolor=#ff00ff
                     /ApEinfo_revcolor=green
                     /ApEinfo_graphicformat=arrow_data {{0 1 2 0 0 -1} {} 0}
                     width 5 offset 0
     misc_feature    2705..2738
                     /label=LoxP(1)
                     /ApEinfo_label=LoxP
                     /ApEinfo_fwdcolor=#ffff00
                     /ApEinfo_revcolor=green
                     /ApEinfo_graphicformat=arrow_data {{0 1 2 0 0 -1} {} 0}
                     width 5 offset 0
ORIGIN
        1 tcgcgcgttt cggtgatgac ggtgaaaacc tctgacacat gcagctcccg gagacggtca
       61 cagcttgtct gtaagcggat gccgggagca gacaagcccg tcagggcgcg tcagcgggtg
      121 ttggcgggtg tcggggctgg cttaactatg cggcatcaga gcagattgta ctgagagtgc
      181 accatatgcg gtgtgaaata ccgcacagat gcgtaaggag aaaataccgc atcaggcgcc
      241 attcgccatt caggctgcgc aactgttggg aagggcgatc ggtgcgggcc tcttcgctat
      301 tacgccagct ggcgaaaggg ggatgtgctg caaggcgatt aagttgggta acgccagggt
      361 tttcccagtc acgacgttgt aaaacgacgg ccagtgaatt gacgcgtatt gggatggaac
      421 agtggccgtg tggcttctac tgctgggctg gaagtcgggc ctcctagctc tgcagtccga
      481 ggcttggagc caggtgcctg gaccccgagg ttgccctcca ccctgtgcgg gcgggatgtg
      541 accagatgtt ggcctcatct gccagacaga gtgccggggc ccagggtcaa ggccgttgtg
      601 gctggtgtga ggcgcccggt gcgcggccag caggagcgcc tggctccatt tcccaccctt
      661 tctcgacggg accgccccgg tgggtgatta acagatttgg ggtggtttgc tcatggtggg
      721 gacccctcgc cgcctgagaa cctgcaaaga gaaatgacgg gcctgtgtca aggagcccaa
      781 gtcgcgggga agtgttgcag ggaggcactc cgggaggtcc cgcgtgcccg tccagggagc
      841 aatgcgtcct cgggttcgtc cccagccgcg tctacgcgcc tccgtcctcc ccttcacgtc
      901 cggcattcgt ggtgcccgga gcccgacgcc ccgcgtccgg acctggaggc agccctgggt
      961 ctccggatca ggccagcggc caaagggtcg ccgcacgcac ctgttcccag ggcctccaca
     1021 tcatggcccc tccctcgggt taccccacag cctaggccga ttcgacctct ctccgctggg
     1081 gccctcgctg gcgtccctgc accctgggag cgcgagcggc gcgcgggcgg ggaagcgcgg
     1141 cccagacccc cgggtccgcc cggagcagct gcgctgtcgg ggccaggccg ggctcccagt
     1201 ggattcgcgg gcacagacgc ccaggaccgc gcttcccacg tggcggaggg actggggacc
     1261 cgggcacccg tcctgcccct tcaccttcca gctccgcctc ctccgcgcgg accccgcccc
     1321 gtcccgaccc ctcccgggtc cccggcccag ccccctccgg gccctcccag cccctcccct
     1381 tcctttccgc ggccccgccc tctcctcgcg gcgcgagttt caggcagcgc tgcgtcctgc
     1441 tgcgcacgtg ggaagccctg gccccggcca cccccgcgat gGACTACAAA GACCATGACG
     1501 GTGATTATAA AGATCATGAT ATCGATTACA AGGATGACGA TGACAAGATA ACTTCGTATA
     1561 ATGTATGCTA TACGAAGTTA TAAGCTTTGG AATGTGTGTC AGTTAGGGTG TGGAAAGTCC
     1621 CCAGGCTCCC CAGCAGGCAG AAGTATGCAA AGCATGCATC TCAATTAGTC AGCAACCAGG
     1681 TGTGGAAAGT CCCCAGGCTC CCCAGCAGGC AGAAGTATGC AAAGCATGCA TCTCAATTAG
     1741 TCAGCAACCA TAGTCCCGCC CCTAACTCCG CCCATCCCGC CCCTAACTCC GCCCAGTTCC
     1801 GCCCATTCTC CGCCCCATGG CTGACTAATT TTTTTTATTT ATGCAGAGGC CGAGGCCGCC
     1861 TCGGCCTCTG AGCTATTCCA GAAGTAGTGA GGAGGCTTTT TTGGAGGCCT AGGCTTTTGC
     1921 AAAAAGCTCA TGGTGAGCAA GGGCGAGGAG CTGTTCACCG GGGTGGTGCC CATCCTGGTC
     1981 GAGCTGGACG GCGACGTAAA CGGCCACAAG TTCAGCGTGT CCGGCGAGGG CGAGGGCGAT
     2041 GCCACCTACG GCAAGCTGAC CCTGAAGTTC ATCTGCACCA CCGGCAAGCT GCCCGTGCCC
     2101 TGGCCCACCC TCGTGACCAC CCTGACCTAC GGCGTGCAGT GCTTCAGCCG CTACCCCGAC
     2161 CACATGAAGC AGCACGACTT CTTCAAGTCC GCCATGCCCG AAGGCTACGT CCAGGAGCGC
     2221 ACCATCTTCT TCAAGGACGA CGGCAACTAC AAGACCCGCG CCGAGGTGAA GTTCGAGGGC
     2281 GACACCCTGG TGAACCGCAT CGAGCTGAAG GGCATCGACT TCAAGGAGGA CGGCAACATC
     2341 CTGGGGCACA AGCTGGAGTA CAACTACAAC AGCCACAACG TCTATATCAT GGCCGACAAG
     2401 CAGAAGAACG GCATCAAGGT GAACTTCAAG ATCCGCCACA ACATCGAGGA CGGCAGCGTG
     2461 CAGCTCGCCG ACCACTACCA GCAGAACACC CCCATCGGCG ACGGCCCCGT GCTGCTGCCC
     2521 GACAACCACT ACCTGAGCAC CCAGTCCGCC CTGAGCAAAG ACCCCAACGA GAAGCGCGAT
     2581 CACATGGTCC TGCTGGAGTT CGTGACCGCC GCCGGGATCA CTCTCGGCAT GGACGAGCTG
     2641 TACAAGTAAA ATAAAATATC TTTATTTTCA TTACATCTGT GTGTTGGTTT TTTGTGTGgg
     2701 atccATAACT TCGTATAATG TATGCTATAC GAAGTTATCC ggtaccATGG ACAAAGATTG
     2761 CGAAATGAAA CGTACCACCC TGGATAGCCC GCTGGGCAAA CTGGAACTGA GCGGCTGCGA
     2821 ACAGGGCCTG CATGAAATTA AACTGCTGGG TAAAGGCACC AGCGCGGCCG ATGCGGTTGA
     2881 AGTTCCGGCC CCGGCCGCCG TGCTGGGTGG TCCGGAACCG CTGATGCAGG CGACCGCGTG
     2941 GCTGAACGCG TATTTTCATC AGCCGGAAGC GATTGAAGAA TTTCCGGTTC CGGCGCTGCA
     3001 TCATCCGGTG TTTCAGCAGG AGAGCTTTAC CCGTCAGGTG CTGTGGAAAC TGCTGAAAGT
     3061 GGTTAAATTT GGCGAAGTGA TTAGCTATCA GCAGCTGGCG GCCCTGGCGG GTAATCCGGC
     3121 GGCCACCGCC GCCGTTAAAA CCGCGCTGAG CGGTAACCCG GTGCCGATTC TGATTCCGTG
     3181 CCATCGTGTG GTTAGCTCTA GCGGTGCGGT TGGCGGTTAT GAAGGTGGTC TGGCGGTGAA
     3241 AGAGTGGCTG CTGGCCCATG AAGGTCATCG TCTGGGTAAA CCGGGTCTGG GACCTGCAGG
     3301 TATAGGCGCG CCAGGATCCg gtaccatgcc gcgcgctccc cgctgccgag ccgtgcgctc
     3361 cctgctgcgc agccactacc gcgaggtgct gccgctggcc acgttcgtgc ggcgcctggg
     3421 gccccagggc tggcggctgg tgcagcgcgg ggacccggcg gctttccgcg cgctggtggc
     3481 ccagtgcctg gtgtgcgtgc cctgggacgc acggccgccc cccgccgccc cctccttccg
     3541 ccaggtgggc ctccccgggg tcggcgtccg gctggggttg agggcggccg gggggaacca
     3601 gcgacatgcg gagagcagcg caggcgactc agggcgcttc ccccgcaggt gtcctgcctg
     3661 aaggagctgg tggcccgagt gctgcagagg ctgtgcgagc gcggcgcgaa gaacgtgctg
     3721 gccttcggct tcgcgctgct ggacggggcc cgcgggggcc cccccgaggc cttcaccacc
     3781 agcgtgcgca gctacctgcc caacacggtg accgacgcac tgcgggggag cggggcgtgg
     3841 gggctgctgc tgcgccgcgt gggcgacgac gtgctggttc acctgctggc acgctgcgcg
     3901 ctctttgtgc tggtggctcc cagctgcgcc taccaggtgt gcgggccgcc gctgtaccag
     3961 ctcggcgctg ccactcaggc ccggcccccg ccacacgcta gtggaccccg aaggcgtctg
     4021 ggatgcgaac gggcctggaa ccatagcgtc agggaggccg gggtccccct gggcctgcca
     4081 gccccgggtg cgaggaggcg cgggggcagt gccagccgaa gtctgccgtt gcccaagagg
     4141 cccaggcgtg gcgctgcccc tgagccggag cggacgcccg ttgggcaggg gtcctgggcc
     4201 cacccgggca ggacgcgtgg accgagtgac cgtggtttct gtgtggtgtc acctgccaga
     4261 cccgccgaag aagccacctc tttggagggt gcgctctctg gcacgcgcca ctcccaccca
     4321 tccgatatcg gaacatccca atggcgcgcc gagcttggct cgagcatggt catagctgtt
     4381 tcctgtgtga aattgttatc cgctcacaat tccacacaac atacgagccg gaagcataaa
     4441 gtgtaaagcc tggggtgcct aatgagtgag ctaactcaca ttaattgcgt tgcgctcact
     4501 gcccgctttc cagtcgggaa acctgtcgtg ccagctgcat taatgaatcg gccaacgcgc
     4561 ggggagaggc ggtttgcgta ttgggcgctc ttccgcttcc tcgctcactg actcgctgcg
     4621 ctcggtcgtt cggctgcggc gagcggtatc agctcactca aaggcggtaa tacggttatc
     4681 cacagaatca ggggataacg caggaaagaa catgtgagca aaaggccagc aaaaggccag
     4741 gaaccgtaaa aaggccgcgt tgctggcgtt tttccatagg ctccgccccc ctgacgagca
     4801 tcacaaaaat cgacgctcaa gtcagaggtg gcgaaacccg acaggactat aaagatacca
     4861 ggcgtttccc cctggaagct ccctcgtgcg ctctcctgtt ccgaccctgc cgcttaccgg
     4921 atacctgtcc gcctttctcc cttcgggaag cgtggcgctt tctcatagct cacgctgtag
     4981 gtatctcagt tcggtgtagg tcgttcgctc caagctgggc tgtgtgcacg aaccccccgt
     5041 tcagcccgac cgctgcgcct tatccggtaa ctatcgtctt gagtccaacc cggtaagaca
     5101 cgacttatcg ccactggcag cagccactgg taacaggatt agcagagcga ggtatgtagg
     5161 cggtgctaca gagttcttga agtggtggcc taactacggc tacactagaa gaacagtatt
     5221 tggtatctgc gctctgctga agccagttac cttcggaaaa agagttggta gctcttgatc
     5281 cggcaaacaa accaccgctg gtagcggtgg tttttttgtt tgcaagcagc agattacgcg
     5341 cagaaaaaaa ggatctcaag aagatccttt gatcttttct acggggtctg acgctcagtg
     5401 gaacgaaaac tcacgttaag ggattttggt catgagatta tcaaaaagga tcttcaccta
     5461 gatcctttta aattaaaaat gaagttttaa atcaatctaa agtatatatg agtaaacttg
     5521 gtctgacagt tagaaaaact catcgagcat caaatgaaac tgcaatttat tcatatcagg
     5581 attatcaata ccatattttt gaaaaagccg tttctgtaat gaaggagaaa actcaccgag
     5641 gcagttccat aggatggcaa gatcctggta tcggtctgcg attccgactc gtccaacatc
     5701 aatacaacct attaatttcc cctcgtcaaa aataaggtta tcaagtgaga aatcaccatg
     5761 agtgacgact gaatccggtg agaatggcaa aagtttatgc atttctttcc agacttgttc
     5821 aacaggccag ccattacgct cgtcatcaaa atcactcgca tcaaccaaac cgttattcat
     5881 tcgtgattgc gcctgagcga gacgaaatac gcgatcgctg ttaaaaggac aattacaaac
     5941 aggaatcgaa tgcaaccggc gcaggaacac tgccagcgca tcaacaatat tttcacctga
     6001 atcaggatat tcttctaata cctggaatgc tgttttccca gggatcgcag tggtgagtaa
     6061 ccatgcatca tcaggagtac ggataaaatg cttgatggtc ggaagaggca taaattccgt
     6121 cagccagttt agtctgacca tctcatctgt aacatcattg gcaacgctac ctttgccatg
     6181 tttcagaaac aactctggcg catcgggctt cccatacaat cgatagattg tcgcacctga
     6241 ttgcccgaca ttatcgcgag cccatttata cccatataaa tcagcatcca tgttggaatt
     6301 taatcgcggc ctagagcaag acgtttcccg ttgaatatgg ctcatactct tcctttttca
     6361 atattattga agcatttatc agggttattg tctcatgagc ggatacatat ttgaatgtat
     6421 ttagaaaaat aaacaaatag gggttccgcg cacatttccc cgaaaagtgc cacctgacgt
     6481 ctaagaaacc attattatca tgacattaac ctataaaaat aggcgtatca cgaggccctt
     6541 tcgtc     
//
