# Supplementary material for: A novel two-step genome editing strategy with CRISPR-Cas9 provides new insights into telomerase action and TERT gene expression
Source: Genome Biol. 2015 Nov 10;16:231. doi: 10.1186/s13059-015-0791-1 (PMC4640169; doi:10.1186/s13059-015-0791-1)
Supplement: Additional file 4: — Data files 16-19, which are sequences of all the DT plasmids, as indicated by their names. Plasmids will be deposited to Addgene. For the single base-pair modification step 1/2 DT (Data files 4 and 5 in Additional file 3), the −124 and −146 positions were modified with the C > T mutations based on the detailed situation. (ZIP 13 kb) [file 13059_2015_791_MOESM4_ESM.zip › FLAG-SNAP tagging DT with puro-resistance marker.str]

LOCUS       FLAG_SNAP_taggin        6406 bp ds-DNA     circular     17-JUL-2015
DEFINITION  .
ACCESSION   
VERSION     
SOURCE      .
  ORGANISM  .
COMMENT     
COMMENT     ApEinfo:methylated:0
FEATURES             Location/Qualifiers
     misc_feature    complement(5391..6206)
                     /vntifkey="21"
                     /label=Kan
                     /ApEinfo_fwdcolor=pink
                     /ApEinfo_revcolor=pink
                     /ApEinfo_graphicformat=arrow_data {{0 1 2 0 0 -1} {} 0}
                     width 5 offset 0
     misc_feature    421..1481
                     /label=Left HA
                     /ApEinfo_fwdcolor=#ffb0ff
                     /ApEinfo_revcolor=green
                     /ApEinfo_graphicformat=arrow_data {{0 1 2 0 0 -1} {} 0}
                     width 5 offset 0
     misc_feature    1479..1481
                     /label=Start codon inroduced by editing
                     /ApEinfo_fwdcolor=#ff8000
                     /ApEinfo_revcolor=green
                     /ApEinfo_graphicformat=arrow_data {{0 1 2 0 0 -1} {} 0}
                     width 5 offset 0
     misc_feature    2602..2607
                     /label=KpnI
                     /ApEinfo_fwdcolor=#80ffff
                     /ApEinfo_revcolor=green
                     /ApEinfo_graphicformat=arrow_data {{0 1 2 0 0 -1} {} 0}
                     width 5 offset 0
     misc_feature    1582..1587
                     /label=HindIII
                     /ApEinfo_fwdcolor=#80ffff
                     /ApEinfo_revcolor=green
                     /ApEinfo_graphicformat=arrow_data {{0 1 2 0 0 -1} {} 0}
                     width 5 offset 0
     misc_feature    1482..1547
                     /label=3XFLAG
                     /ApEinfo_fwdcolor=#da8c81
                     /ApEinfo_revcolor=green
                     /ApEinfo_graphicformat=arrow_data {{0 1 2 0 0 -1} {} 0}
                     width 5 offset 0
     misc_feature    complement(1588..1636)
                     /label=Synthetic poly(A)   
                     /ApEinfo_fwdcolor=#8080c0
                     /ApEinfo_revcolor=#8080c0
                     /ApEinfo_graphicformat=arrow_data {{0 1 2 0 0 -1} {} 0}
                     width 5 offset 0
     misc_feature    1548..1581
                     /label=LoxP
                     /ApEinfo_fwdcolor=#ffec19
                     /ApEinfo_revcolor=green
                     /ApEinfo_graphicformat=arrow_data {{0 1 2 0 0 -1} {} 0}
                     width 5 offset 0
     misc_feature    3181..3186
                     /label=KpnI(1)
                     /ApEinfo_label=KpnI
                     /ApEinfo_fwdcolor=#80ffff
                     /ApEinfo_revcolor=green
                     /ApEinfo_graphicformat=arrow_data {{0 1 2 0 0 -1} {} 0}
                     width 5 offset 0
     misc_feature    complement(2291..2559)
                     /label=SV40 promoter
                     /ApEinfo_fwdcolor=#0080ff
                     /ApEinfo_revcolor=#0080ff
                     /ApEinfo_graphicformat=arrow_data {{0 1 2 0 0 -1} {} 0}
                     width 5 offset 0
     misc_feature    3187..4184
                     /label=Right HA
                     /ApEinfo_fwdcolor=#ffb0ff
                     /ApEinfo_revcolor=green
                     /ApEinfo_graphicformat=arrow_data {{0 1 2 0 0 -1} {} 0}
                     width 5 offset 0
     misc_feature    2600..2601
                     /label=Extra Bases
                     /ApEinfo_fwdcolor=#c0c0c0
                     /ApEinfo_revcolor=#21ff0f
                     /ApEinfo_graphicformat=arrow_data {{0 1 2 0 0 -1} {} 0}
                     width 5 offset 0
     misc_feature    3187..3189
                     /label=Endogenous TERT start codon
                     /ApEinfo_fwdcolor=#ff8080
                     /ApEinfo_revcolor=green
                     /ApEinfo_graphicformat=arrow_data {{0 1 2 0 0 -1} {} 0}
                     width 5 offset 0
     misc_feature    complement(1637..2236)
                     /label=Puro
                     /ApEinfo_fwdcolor=#80ff80
                     /ApEinfo_revcolor=#80ff80
                     /ApEinfo_graphicformat=arrow_data {{0 1 2 0 0 -1} {} 0}
                     width 5 offset 0
     misc_feature    complement(2560..2565)
                     /label=BamHI
                     /ApEinfo_fwdcolor=#80ffff
                     /ApEinfo_revcolor=#80ffff
                     /ApEinfo_graphicformat=arrow_data {{0 1 2 0 0 -1} {} 0}
                     width 5 offset 0
     misc_feature    2608..3180
                     /label=SNAP
                     /ApEinfo_fwdcolor=#ff00ff
                     /ApEinfo_revcolor=green
                     /ApEinfo_graphicformat=arrow_data {{0 1 2 0 0 -1} {} 0}
                     width 5 offset 0
     misc_feature    2566..2599
                     /label=LoxP(1)
                     /ApEinfo_label=LoxP
                     /ApEinfo_fwdcolor=#ffff00
                     /ApEinfo_revcolor=green
                     /ApEinfo_graphicformat=arrow_data {{0 1 2 0 0 -1} {} 0}
                     width 5 offset 0
ORIGIN
        1 tcgcgcgttt cggtgatgac ggtgaaaacc tctgacacat gcagctcccg gagacggtca
       61 cagcttgtct gtaagcggat gccgggagca gacaagcccg tcagggcgcg tcagcgggtg
      121 ttggcgggtg tcggggctgg cttaactatg cggcatcaga gcagattgta ctgagagtgc
      181 accatatgcg gtgtgaaata ccgcacagat gcgtaaggag aaaataccgc atcaggcgcc
      241 attcgccatt caggctgcgc aactgttggg aagggcgatc ggtgcgggcc tcttcgctat
      301 tacgccagct ggcgaaaggg ggatgtgctg caaggcgatt aagttgggta acgccagggt
      361 tttcccagtc acgacgttgt aaaacgacgg ccagtgaatt gacgcgtatt gggatggaac
      421 agtggccgtg tggcttctac tgctgggctg gaagtcgggc ctcctagctc tgcagtccga
      481 ggcttggagc caggtgcctg gaccccgagg ttgccctcca ccctgtgcgg gcgggatgtg
      541 accagatgtt ggcctcatct gccagacaga gtgccggggc ccagggtcaa ggccgttgtg
      601 gctggtgtga ggcgcccggt gcgcggccag caggagcgcc tggctccatt tcccaccctt
      661 tctcgacggg accgccccgg tgggtgatta acagatttgg ggtggtttgc tcatggtggg
      721 gacccctcgc cgcctgagaa cctgcaaaga gaaatgacgg gcctgtgtca aggagcccaa
      781 gtcgcgggga agtgttgcag ggaggcactc cgggaggtcc cgcgtgcccg tccagggagc
      841 aatgcgtcct cgggttcgtc cccagccgcg tctacgcgcc tccgtcctcc ccttcacgtc
      901 cggcattcgt ggtgcccgga gcccgacgcc ccgcgtccgg acctggaggc agccctgggt
      961 ctccggatca ggccagcggc caaagggtcg ccgcacgcac ctgttcccag ggcctccaca
     1021 tcatggcccc tccctcgggt taccccacag cctaggccga ttcgacctct ctccgctggg
     1081 gccctcgctg gcgtccctgc accctgggag cgcgagcggc gcgcgggcgg ggaagcgcgg
     1141 cccagacccc cgggtccgcc cggagcagct gcgctgtcgg ggccaggccg ggctcccagt
     1201 ggattcgcgg gcacagacgc ccaggaccgc gcttcccacg tggcggaggg actggggacc
     1261 cgggcacccg tcctgcccct tcaccttcca gctccgcctc ctccgcgcgg accccgcccc
     1321 gtcccgaccc ctcccgggtc cccggcccag ccccctccgg gccctcccag cccctcccct
     1381 tcctttccgc ggccccgccc tctcctcgcg gcgcgagttt caggcagcgc tgcgtcctgc
     1441 tgcgcacgtg ggaagccctg gccccggcca cccccgcgat gGACTACAAA GACCATGACG
     1501 GTGATTATAA AGATCATGAT ATCGATTACA AGGATGACGA TGACAAGATA ACTTCGTATA
     1561 ATGTATGCTA TACGAAGTTA TAAGCTTCAC ACAAAAAACC AACACACAGA TGTAATGAAA
     1621 ATAAAGATAT TTTATTTCAG GCACCGGGCT TGCGGGTCAT GCACCAGGTG CGCGGTCCTT
     1681 CGGGCACCTC GACGTCGGCG GTGACGGTGA AGCCGAGCCG CTCGTAGAAG GGGAGGTTGC
     1741 GGGGCGCGGA GGTCTCCAGG AAGGCGGGCA CCCCGGCGCG CTCGGCCGCC TCCACTCCGG
     1801 GGAGCACGAC GGCGCTGCCC AGACCCTTGC CCTGGTGGTC GGGCGAGACG CCGACGGTGG
     1861 CCAGGAACCA CGCGGGCTCC TTGGGCCGGT GCGGCGCCAG GAGGCCTTCC ATCTGTTGCT
     1921 GCGCGGCCAG CCGGGAACCG CTCAACTCGG CCATGCGCGG GCCGATCTCG GCGAACACCG
     1981 CCCCCGCTTC GACGCTCTCC GGCGTGGTCC AGACCGCCAC CGCGGCGCCG TCGTCCGCGA
     2041 CCCACACCTT GCCGATGTCG AGCCCGACGC GCGTGAGGAA GAGTTCTTGC AGCTCGGTGA
     2101 CCCGCTCGAT GTGGCGGTCC GGATCGACGG TGTGGCGCGT GGCGGGGTAG TCGGCGAACG
     2161 CGGCGGCGAG GGTGCGTACG GCCCTGGGGA CGTCGTCGCG GGTGGCGAGG CGCACCGTGG
     2221 GCTTGTACTC GGTCATGAGC TTTTTGCAAA AGCCTAGGCC TCCAAAAAAG CCTCCTCACT
     2281 ACTTCTGGAA TAGCTCAGAG GCCGAGGCGG CCTCGGCCTC TGCATAAATA AAAAAAATTA
     2341 GTCAGCCATG GGGCGGAGAA TGGGCGGAAC TGGGCGGAGT TAGGGGCGGG ATGGGCGGAG
     2401 TTAGGGGCGG GACTATGGTT GCTGACTAAT TGAGATGCAT GCTTTGCATA CTTCTGCCTG
     2461 CTGGGGAGCC TGGGGACTTT CCACACCTGG TTGCTGACTA ATTGAGATGC ATGCTTTGCA
     2521 TACTTCTGCC TGCTGGGGAG CCTGGGGACT TTCCACACCg gatccATAAC TTCGTATAAT
     2581 GTATGCTATA CGAAGTTATC CggtaccATG GACAAAGATT GCGAAATGAA ACGTACCACC
     2641 CTGGATAGCC CGCTGGGCAA ACTGGAACTG AGCGGCTGCG AACAGGGCCT GCATGAAATT
     2701 AAACTGCTGG GTAAAGGCAC CAGCGCGGCC GATGCGGTTG AAGTTCCGGC CCCGGCCGCC
     2761 GTGCTGGGTG GTCCGGAACC GCTGATGCAG GCGACCGCGT GGCTGAACGC GTATTTTCAT
     2821 CAGCCGGAAG CGATTGAAGA ATTTCCGGTT CCGGCGCTGC ATCATCCGGT GTTTCAGCAG
     2881 GAGAGCTTTA CCCGTCAGGT GCTGTGGAAA CTGCTGAAAG TGGTTAAATT TGGCGAAGTG
     2941 ATTAGCTATC AGCAGCTGGC GGCCCTGGCG GGTAATCCGG CGGCCACCGC CGCCGTTAAA
     3001 ACCGCGCTGA GCGGTAACCC GGTGCCGATT CTGATTCCGT GCCATCGTGT GGTTAGCTCT
     3061 AGCGGTGCGG TTGGCGGTTA TGAAGGTGGT CTGGCGGTGA AAGAGTGGCT GCTGGCCCAT
     3121 GAAGGTCATC GTCTGGGTAA ACCGGGTCTG GGACCTGCAG GTATAGGCGC GCCAGGATCC
     3181 ggtaccatgc cgcgcgctcc ccgctgccga gccgtgcgct ccctgctgcg cagccactac
     3241 cgcgaggtgc tgccgctggc cacgttcgtg cggcgcctgg ggccccaggg ctggcggctg
     3301 gtgcagcgcg gggacccggc ggctttccgc gcgctggtgg cccagtgcct ggtgtgcgtg
     3361 ccctgggacg cacggccgcc ccccgccgcc ccctccttcc gccaggtggg cctccccggg
     3421 gtcggcgtcc ggctggggtt gagggcggcc ggggggaacc agcgacatgc ggagagcagc
     3481 gcaggcgact cagggcgctt cccccgcagg tgtcctgcct gaaggagctg gtggcccgag
     3541 tgctgcagag gctgtgcgag cgcggcgcga agaacgtgct ggccttcggc ttcgcgctgc
     3601 tggacggggc ccgcgggggc ccccccgagg ccttcaccac cagcgtgcgc agctacctgc
     3661 ccaacacggt gaccgacgca ctgcggggga gcggggcgtg ggggctgctg ctgcgccgcg
     3721 tgggcgacga cgtgctggtt cacctgctgg cacgctgcgc gctctttgtg ctggtggctc
     3781 ccagctgcgc ctaccaggtg tgcgggccgc cgctgtacca gctcggcgct gccactcagg
     3841 cccggccccc gccacacgct agtggacccc gaaggcgtct gggatgcgaa cgggcctgga
     3901 accatagcgt cagggaggcc ggggtccccc tgggcctgcc agccccgggt gcgaggaggc
     3961 gcgggggcag tgccagccga agtctgccgt tgcccaagag gcccaggcgt ggcgctgccc
     4021 ctgagccgga gcggacgccc gttgggcagg ggtcctgggc ccacccgggc aggacgcgtg
     4081 gaccgagtga ccgtggtttc tgtgtggtgt cacctgccag acccgccgaa gaagccacct
     4141 ctttggaggg tgcgctctct ggcacgcgcc actcccaccc atccgatatc ggaacatccc
     4201 aatggcgcgc cgagcttggc tcgagcatgg tcatagctgt ttcctgtgtg aaattgttat
     4261 ccgctcacaa ttccacacaa catacgagcc ggaagcataa agtgtaaagc ctggggtgcc
     4321 taatgagtga gctaactcac attaattgcg ttgcgctcac tgcccgcttt ccagtcggga
     4381 aacctgtcgt gccagctgca ttaatgaatc ggccaacgcg cggggagagg cggtttgcgt
     4441 attgggcgct cttccgcttc ctcgctcact gactcgctgc gctcggtcgt tcggctgcgg
     4501 cgagcggtat cagctcactc aaaggcggta atacggttat ccacagaatc aggggataac
     4561 gcaggaaaga acatgtgagc aaaaggccag caaaaggcca ggaaccgtaa aaaggccgcg
     4621 ttgctggcgt ttttccatag gctccgcccc cctgacgagc atcacaaaaa tcgacgctca
     4681 agtcagaggt ggcgaaaccc gacaggacta taaagatacc aggcgtttcc ccctggaagc
     4741 tccctcgtgc gctctcctgt tccgaccctg ccgcttaccg gatacctgtc cgcctttctc
     4801 ccttcgggaa gcgtggcgct ttctcatagc tcacgctgta ggtatctcag ttcggtgtag
     4861 gtcgttcgct ccaagctggg ctgtgtgcac gaaccccccg ttcagcccga ccgctgcgcc
     4921 ttatccggta actatcgtct tgagtccaac ccggtaagac acgacttatc gccactggca
     4981 gcagccactg gtaacaggat tagcagagcg aggtatgtag gcggtgctac agagttcttg
     5041 aagtggtggc ctaactacgg ctacactaga agaacagtat ttggtatctg cgctctgctg
     5101 aagccagtta ccttcggaaa aagagttggt agctcttgat ccggcaaaca aaccaccgct
     5161 ggtagcggtg gtttttttgt ttgcaagcag cagattacgc gcagaaaaaa aggatctcaa
     5221 gaagatcctt tgatcttttc tacggggtct gacgctcagt ggaacgaaaa ctcacgttaa
     5281 gggattttgg tcatgagatt atcaaaaagg atcttcacct agatcctttt aaattaaaaa
     5341 tgaagtttta aatcaatcta aagtatatat gagtaaactt ggtctgacag ttagaaaaac
     5401 tcatcgagca tcaaatgaaa ctgcaattta ttcatatcag gattatcaat accatatttt
     5461 tgaaaaagcc gtttctgtaa tgaaggagaa aactcaccga ggcagttcca taggatggca
     5521 agatcctggt atcggtctgc gattccgact cgtccaacat caatacaacc tattaatttc
     5581 ccctcgtcaa aaataaggtt atcaagtgag aaatcaccat gagtgacgac tgaatccggt
     5641 gagaatggca aaagtttatg catttctttc cagacttgtt caacaggcca gccattacgc
     5701 tcgtcatcaa aatcactcgc atcaaccaaa ccgttattca ttcgtgattg cgcctgagcg
     5761 agacgaaata cgcgatcgct gttaaaagga caattacaaa caggaatcga atgcaaccgg
     5821 cgcaggaaca ctgccagcgc atcaacaata ttttcacctg aatcaggata ttcttctaat
     5881 acctggaatg ctgttttccc agggatcgca gtggtgagta accatgcatc atcaggagta
     5941 cggataaaat gcttgatggt cggaagaggc ataaattccg tcagccagtt tagtctgacc
     6001 atctcatctg taacatcatt ggcaacgcta cctttgccat gtttcagaaa caactctggc
     6061 gcatcgggct tcccatacaa tcgatagatt gtcgcacctg attgcccgac attatcgcga
     6121 gcccatttat acccatataa atcagcatcc atgttggaat ttaatcgcgg cctagagcaa
     6181 gacgtttccc gttgaatatg gctcatactc ttcctttttc aatattattg aagcatttat
     6241 cagggttatt gtctcatgag cggatacata tttgaatgta tttagaaaaa taaacaaata
     6301 ggggttccgc gcacatttcc ccgaaaagtg ccacctgacg tctaagaaac cattattatc
     6361 atgacattaa cctataaaaa taggcgtatc acgaggccct ttcgtc 
//
