# Supplementary material for: A novel two-step genome editing strategy with CRISPR-Cas9 provides new insights into telomerase action and TERT gene expression
Source: Genome Biol. 2015 Nov 10;16:231. doi: 10.1186/s13059-015-0791-1 (PMC4640169; doi:10.1186/s13059-015-0791-1)
Supplement: Additional file 4: — Data files 16-19, which are sequences of all the DT plasmids, as indicated by their names. Plasmids will be deposited to Addgene. For the single base-pair modification step 1/2 DT (Data files 4 and 5 in Additional file 3), the −124 and −146 positions were modified with the C > T mutations based on the detailed situation. (ZIP 13 kb) [file 13059_2015_791_MOESM4_ESM.zip › Single base-pair modification Step 1 DT.SEQ]

LOCUS       hTERT_GFP_in_pUC        4596 bp ds-DNA     circular     15-JUL-2015
SOURCE      
  ORGANISM  
COMMENT     
COMMENT     ApEinfo:methylated:1
FEATURES             Location/Qualifiers
     misc_feature    complement(3581..4396)
                     /vntifkey="21"
                     /label=Kan
                     /ApEinfo_fwdcolor=pink
                     /ApEinfo_revcolor=pink
                     /ApEinfo_graphicformat=arrow_data {{0 1 2 0 0 -1} {} 0}
                     width 5 offset 0
     misc_feature    856..1123
                     /label=SV40 promoter
                     /ApEinfo_fwdcolor=#0080ff
                     /ApEinfo_revcolor=green
                     /ApEinfo_graphicformat=arrow_data {{0 1 2 0 0 -1} {} 0}
                     width 5 offset 0
     misc_feature    1179..1898
                     /label=eGFP
                     /ApEinfo_fwdcolor=#00ff00
                     /ApEinfo_revcolor=cyan
                     /ApEinfo_graphicformat=arrow_data {{0 1 2 0 0 -1} {} 0}
                     width 5 offset 0
     misc_feature    1899..1947
                     /label=Synthetic poly(A)   
                     /ApEinfo_fwdcolor=#8080ff
                     /ApEinfo_revcolor=green
                     /ApEinfo_graphicformat=arrow_data {{0 1 2 0 0 -1} {} 0}
                     width 5 offset 0
     misc_feature    1948..2401
                     /label=Right HA
                     /ApEinfo_fwdcolor=#ff80ff
                     /ApEinfo_revcolor=green
                     /ApEinfo_graphicformat=arrow_data {{0 1 2 0 0 -1} {} 0}
                     width 5 offset 0
     misc_feature    402..825
                     /label=Left HA
                     /ApEinfo_fwdcolor=#ff80ff
                     /ApEinfo_revcolor=green
                     /ApEinfo_graphicformat=arrow_data {{0 1 2 0 0 -1} {} 0}
                     width 5 offset 0
     misc_feature    1993..1993
                     /label=-124
                     /ApEinfo_fwdcolor=#ff0000
                     /ApEinfo_revcolor=green
                     /ApEinfo_graphicformat=arrow_data {{0 1 2 0 0 -1} {} 0}
                     width 5 offset 0
     misc_feature    819..819
                     /label=-146
                     /ApEinfo_fwdcolor=#ff0000
                     /ApEinfo_revcolor=green
                     /ApEinfo_graphicformat=arrow_data {{0 1 2 0 0 -1} {} 0}
                     width 5 offset 0
     misc_feature    396..401
                     /label=EcoRI
                     /ApEinfo_fwdcolor=cyan
                     /ApEinfo_revcolor=green
                     /ApEinfo_graphicformat=arrow_data {{0 1 2 0 0 -1} {} 0}
                     width 5 offset 0
     misc_feature    2402..2407
                     /label=HindIII
                     /ApEinfo_fwdcolor=cyan
                     /ApEinfo_revcolor=green
                     /ApEinfo_graphicformat=arrow_data {{0 1 2 0 0 -1} {} 0}
                     width 5 offset 0
ORIGIN
        1 tcgcgcgttt cggtgatgac ggtgaaaacc tctgacacat gcagctcccg gagacggtca
       61 cagcttgtct gtaagcggat gccgggagca gacaagcccg tcagggcgcg tcagcgggtg
      121 ttggcgggtg tcggggctgg cttaactatg cggcatcaga gcagattgta ctgagagtgc
      181 accatatgcg gtgtgaaata ccgcacagat gcgtaaggag aaaataccgc atcaggcgcc
      241 attcgccatt caggctgcgc aactgttggg aagggcgatc ggtgcgggcc tcttcgctat
      301 tacgccagct ggcgaaaggg ggatgtgctg caaggcgatt aagttgggta acgccagggt
      361 tttcccagtc acgacgttgt aaaacgacgg ccagtgaatt cccggagccc gacgccccgc
      421 gtccggacct ggaggcagcc ctgggtctcc ggatcaggcc agcggccaaa gggtcgccgc
      481 acgcacctgt tcccagggcc tccacatcat ggcccctccc tcgggttacc ccacagccta
      541 ggccgattcg acctctctcc gctggggccc tcgctggcgt ccctgcaccc tgggagcgcg
      601 agcggcgcgc gggcggggaa gcgcggccca gacccccggg tccgcccgga gcagctgcgc
      661 tgtcggggcc aggccgggct cccagtggat tcgcgggcac agacgcccag gaccgcgctt
      721 cccacgtggc ggagggactg gggacccggg cacccgtcct gccccttcac cttccagctc
      781 cgcctcctcc gcgcggaccc cgccccgtcc cgacccctcc cgggtGGTCG ACCCTGTGGA
      841 ATGTGTGTCA GTTAGGGTGT GGAAAGTCCC CAGGCTCCCC AGCAGGCAGA AGTATGCAAA
      901 GCATGCATCT CAATTAGTCA GCAACCAGGT GTGGAAAGTC CCCAGGCTCC CCAGCAGGCA
      961 GAAGTATGCA AAGCATGCAT CTCAATTAGT CAGCAACCAT AGTCCCGCCC CTAACTCCGC
     1021 CCATCCCGCC CCTAACTCCG CCCAGTTCCG CCCATTCTCC GCCCCATGGC TGACTAATTT
     1081 TTTTTATTTA TGCAGAGGCC GAGGCCGCCT CGGCCTCTGA GCTATTCCAG AAGTAGTGAG
     1141 GAGGCTTTTT TGGAGGCCTA GGCTTTTGCA AAAAGCTCAT GGTGAGCAAG GGCGAGGAGC
     1201 TGTTCACCGG GGTGGTGCCC ATCCTGGTCG AGCTGGACGG CGACGTAAAC GGCCACAAGT
     1261 TCAGCGTGTC CGGCGAGGGC GAGGGCGATG CCACCTACGG CAAGCTGACC CTGAAGTTCA
     1321 TCTGCACCAC CGGCAAGCTG CCCGTGCCCT GGCCCACCCT CGTGACCACC CTGACCTACG
     1381 GCGTGCAGTG CTTCAGCCGC TACCCCGACC ACATGAAGCA GCACGACTTC TTCAAGTCCG
     1441 CCATGCCCGA AGGCTACGTC CAGGAGCGCA CCATCTTCTT CAAGGACGAC GGCAACTACA
     1501 AGACCCGCGC CGAGGTGAAG TTCGAGGGCG ACACCCTGGT GAACCGCATC GAGCTGAAGG
     1561 GCATCGACTT CAAGGAGGAC GGCAACATCC TGGGGCACAA GCTGGAGTAC AACTACAACA
     1621 GCCACAACGT CTATATCATG GCCGACAAGC AGAAGAACGG CATCAAGGTG AACTTCAAGA
     1681 TCCGCCACAA CATCGAGGAC GGCAGCGTGC AGCTCGCCGA CCACTACCAG CAGAACACCC
     1741 CCATCGGCGA CGGCCCCGTG CTGCTGCCCG ACAACCACTA CCTGAGCACC CAGTCCGCCC
     1801 TGAGCAAAGA CCCCAACGAG AAGCGCGATC ACATGGTCCT GCTGGAGTTC GTGACCGCCG
     1861 CCGGGATCAC TCTCGGCATG GACGAGCTGT ACAAGTAAAA TAAAATATCT TTATTTTCAT
     1921 TACATCTGTG TGTTGGTTTT TTGTGTGAGG ATCTAAATGA GTCTTCGGAC CTCGCGGccc
     1981 cggcccagcc ccctccgggc cctcccagcc cctccccttc ctttccgcgg ccccgccctc
     2041 tcctcgcggc gcgagtttCA GGCAGCGCTG CGTCCTGCTG CGCACGTGGG AAGCCCTGGC
     2101 CCCGGCCACC CCCGCGATGC CGCGCGCTCC CCGCTGCCGA GCCGTGCGCT CCCTGCTGCG
     2161 CAGCCACTAC CGCGAGGTGC TGCCGCTGGC CACGTTCGTG CGGCGCCTGG GGCCCCAGGG
     2221 CTGGCGGCTG GTGCAGCGCG GGGACCCGGC GGCTTTCCGC GCGCTGGTGG CCCAGTGCCT
     2281 GGTGTGCGTG CCCTGGGACG CACGGCCGCC CCCCGCCGCC CCCTCCTTCC GCCAGGTGGG
     2341 CCTCCCCGGG GTCGGCGTCC GGCTGGGGTT GAGGGCGGCC GGGGGGAACC AGCGACATGC
     2401 Gaagcttggc tcgagcatgg tcatagctgt ttcctgtgtg aaattgttat ccgctcacaa
     2461 ttccacacaa catacgagcc ggaagcataa agtgtaaagc ctggggtgcc taatgagtga
     2521 gctaactcac attaattgcg ttgcgctcac tgcccgcttt ccagtcggga aacctgtcgt
     2581 gccagctgca ttaatgaatc ggccaacgcg cggggagagg cggtttgcgt attgggcgct
     2641 cttccgcttc ctcgctcact gactcgctgc gctcggtcgt tcggctgcgg cgagcggtat
     2701 cagctcactc aaaggcggta atacggttat ccacagaatc aggggataac gcaggaaaga
     2761 acatgtgagc aaaaggccag caaaaggcca ggaaccgtaa aaaggccgcg ttgctggcgt
     2821 ttttccatag gctccgcccc cctgacgagc atcacaaaaa tcgacgctca agtcagaggt
     2881 ggcgaaaccc gacaggacta taaagatacc aggcgtttcc ccctggaagc tccctcgtgc
     2941 gctctcctgt tccgaccctg ccgcttaccg gatacctgtc cgcctttctc ccttcgggaa
     3001 gcgtggcgct ttctcatagc tcacgctgta ggtatctcag ttcggtgtag gtcgttcgct
     3061 ccaagctggg ctgtgtgcac gaaccccccg ttcagcccga ccgctgcgcc ttatccggta
     3121 actatcgtct tgagtccaac ccggtaagac acgacttatc gccactggca gcagccactg
     3181 gtaacaggat tagcagagcg aggtatgtag gcggtgctac agagttcttg aagtggtggc
     3241 ctaactacgg ctacactaga agaacagtat ttggtatctg cgctctgctg aagccagtta
     3301 ccttcggaaa aagagttggt agctcttgat ccggcaaaca aaccaccgct ggtagcggtg
     3361 gtttttttgt ttgcaagcag cagattacgc gcagaaaaaa aggatctcaa gaagatcctt
     3421 tgatcttttc tacggggtct gacgctcagt ggaacgaaaa ctcacgttaa gggattttgg
     3481 tcatgagatt atcaaaaagg atcttcacct agatcctttt aaattaaaaa tgaagtttta
     3541 aatcaatcta aagtatatat gagtaaactt ggtctgacag ttagaaaaac tcatcgagca
     3601 tcaaatgaaa ctgcaattta ttcatatcag gattatcaat accatatttt tgaaaaagcc
     3661 gtttctgtaa tgaaggagaa aactcaccga ggcagttcca taggatggca agatcctggt
     3721 atcggtctgc gattccgact cgtccaacat caatacaacc tattaatttc ccctcgtcaa
     3781 aaataaggtt atcaagtgag aaatcaccat gagtgacgac tgaatccggt gagaatggca
     3841 aaagtttatg catttctttc cagacttgtt caacaggcca gccattacgc tcgtcatcaa
     3901 aatcactcgc atcaaccaaa ccgttattca ttcgtgattg cgcctgagcg agacgaaata
     3961 cgcgatcgct gttaaaagga caattacaaa caggaatcga atgcaaccgg cgcaggaaca
     4021 ctgccagcgc atcaacaata ttttcacctg aatcaggata ttcttctaat acctggaatg
     4081 ctgttttccc agggatcgca gtggtgagta accatgcatc atcaggagta cggataaaat
     4141 gcttgatggt cggaagaggc ataaattccg tcagccagtt tagtctgacc atctcatctg
     4201 taacatcatt ggcaacgcta cctttgccat gtttcagaaa caactctggc gcatcgggct
     4261 tcccatacaa tcgatagatt gtcgcacctg attgcccgac attatcgcga gcccatttat
     4321 acccatataa atcagcatcc atgttggaat ttaatcgcgg cctagagcaa gacgtttccc
     4381 gttgaatatg gctcatactc ttcctttttc aatattattg aagcatttat cagggttatt
     4441 gtctcatgag cggatacata tttgaatgta tttagaaaaa taaacaaata ggggttccgc
     4501 gcacatttcc ccgaaaagtg ccacctgacg tctaagaaac cattattatc atgacattaa
     4561 cctataaaaa taggcgtatc acgaggccct ttcgtc  
//
