# Supplementary material for: A novel two-step genome editing strategy with CRISPR-Cas9 provides new insights into telomerase action and TERT gene expression
Source: Genome Biol. 2015 Nov 10;16:231. doi: 10.1186/s13059-015-0791-1 (PMC4640169; doi:10.1186/s13059-015-0791-1)
Supplement: Additional file 4: — Data files 16-19, which are sequences of all the DT plasmids, as indicated by their names. Plasmids will be deposited to Addgene. For the single base-pair modification step 1/2 DT (Data files 4 and 5 in Additional file 3), the −124 and −146 positions were modified with the C > T mutations based on the detailed situation. (ZIP 13 kb) [file 13059_2015_791_MOESM4_ESM.zip › Single base-pair modification Step 2 DT.SEQ]

LOCUS       hTERT_GFP_in_pUC        3538 bp ds-DNA     circular     15-JUL-2015
SOURCE      
  ORGANISM  
COMMENT     
COMMENT     
COMMENT     ApEinfo:methylated:1
FEATURES             Location/Qualifiers
     misc_feature    complement(2523..3338)
                     /vntifkey="21"
                     /label=Kan
                     /ApEinfo_fwdcolor=pink
                     /ApEinfo_revcolor=pink
                     /ApEinfo_graphicformat=arrow_data {{0 1 2 0 0 -1} {} 0}
                     width 5 offset 0
     misc_feature    396..401
                     /label=EcoRI
                     /ApEinfo_fwdcolor=cyan
                     /ApEinfo_revcolor=green
                     /ApEinfo_graphicformat=arrow_data {{0 1 2 0 0 -1} {} 0}
                     width 5 offset 0
     misc_feature    1344..1349
                     /label=HindIII
                     /ApEinfo_fwdcolor=cyan
                     /ApEinfo_revcolor=green
                     /ApEinfo_graphicformat=arrow_data {{0 1 2 0 0 -1} {} 0}
                     width 5 offset 0
     misc_feature    402..851
                     /label=Left HA
                     /ApEinfo_fwdcolor=#ff80ff
                     /ApEinfo_revcolor=green
                     /ApEinfo_graphicformat=arrow_data {{0 1 2 0 0 -1} {} 0}
                     width 5 offset 0
     misc_feature    852..1343
                     /label=Right HA
                     /ApEinfo_fwdcolor=#8080ff
                     /ApEinfo_revcolor=green
                     /ApEinfo_graphicformat=arrow_data {{0 1 2 0 0 -1} {} 0}
                     width 5 offset 0
     misc_feature    845..845
                     /label=-146
                     /ApEinfo_fwdcolor=#ff0000
                     /ApEinfo_revcolor=green
                     /ApEinfo_graphicformat=arrow_data {{0 1 2 0 0 -1} {} 0}
                     width 5 offset 0
     misc_feature    867..867
                     /label=-124
                     /ApEinfo_fwdcolor=#ff0000
                     /ApEinfo_revcolor=green
                     /ApEinfo_graphicformat=arrow_data {{0 1 2 0 0 -1} {} 0}
                     width 5 offset 0
ORIGIN
        1 tcgcgcgttt cggtgatgac ggtgaaaacc tctgacacat gcagctcccg gagacggtca
       61 cagcttgtct gtaagcggat gccgggagca gacaagcccg tcagggcgcg tcagcgggtg
      121 ttggcgggtg tcggggctgg cttaactatg cggcatcaga gcagattgta ctgagagtgc
      181 accatatgcg gtgtgaaata ccgcacagat gcgtaaggag aaaataccgc atcaggcgcc
      241 attcgccatt caggctgcgc aactgttggg aagggcgatc ggtgcgggcc tcttcgctat
      301 tacgccagct ggcgaaaggg ggatgtgctg caaggcgatt aagttgggta acgccagggt
      361 tttcccagtc acgacgttgt aaaacgacgg ccagtgaatt ccccttcacg tccggcattc
      421 gtggtgcccg gagcccgacg ccccgcgtcc ggacctggag gcagccctgg gtctccggat
      481 caggccagcg gccaaagggt cgccgcacgc acctgttccc agggcctcca catcatggcc
      541 cctccctcgg gttaccccac agcctaggcc gattcgacct ctctccgctg gggccctcgc
      601 tggcgtccct gcaccctggg agcgcgagcg gcgcgcgggc ggggaagcgc ggcccagacc
      661 cccgggtccg cccggagcag ctgcgctgtc ggggccaggc cgggctccca gtggattcgc
      721 gggcacagac gcccaggacc gcgcttccca cgtggcggag ggactgggga cccgggcacc
      781 cgtcctgccc cttcaccttc cagctccgcc tcctccgcgc ggaccccgcc ccgtcccgac
      841 ccctcccggg tccccggccc agccccctcc gggccctccc agcccctccc cttcctttcc
      901 gcggccccgc cctctcctcg cggcgcgagt ttCAGGCAGC GCTGCGTCCT GCTGCGCACG
      961 TGGGAAGCCC TGGCCCCGGC CACCCCCGCG ATGCCGCGCG CTCCCCGCTG CCGAGCCGTG
     1021 CGCTCCCTGC TGCGCAGCCA CTACCGCGAG GTGCTGCCGC TGGCCACGTT CGTGCGGCGC
     1081 CTGGGGCCCC AGGGCTGGCG GCTGGTGCAG CGCGGGGACC CGGCGGCTTT CCGCGCGCTG
     1141 GTGGCCCAGT GCCTGGTGTG CGTGCCCTGG GACGCACGGC CGCCCCCCGC CGCCCCCTCC
     1201 TTCCGCCAGG TGGGCCTCCC CGGGGTCGGC GTCCGGCTGG GGTTGAGGGC GGCCGGGGGG
     1261 AACCAGCGAC ATGCGGAGAG CAGCGCAGGC GACTCAGGGC GCTTCCCCCG CAGGTGTCCT
     1321 GCCTGAAGGA GCTGGTGGCC CGAaagcttg gctcgagcat ggtcatagct gtttcctgtg
     1381 tgaaattgtt atccgctcac aattccacac aacatacgag ccggaagcat aaagtgtaaa
     1441 gcctggggtg cctaatgagt gagctaactc acattaattg cgttgcgctc actgcccgct
     1501 ttccagtcgg gaaacctgtc gtgccagctg cattaatgaa tcggccaacg cgcggggaga
     1561 ggcggtttgc gtattgggcg ctcttccgct tcctcgctca ctgactcgct gcgctcggtc
     1621 gttcggctgc ggcgagcggt atcagctcac tcaaaggcgg taatacggtt atccacagaa
     1681 tcaggggata acgcaggaaa gaacatgtga gcaaaaggcc agcaaaaggc caggaaccgt
     1741 aaaaaggccg cgttgctggc gtttttccat aggctccgcc cccctgacga gcatcacaaa
     1801 aatcgacgct caagtcagag gtggcgaaac ccgacaggac tataaagata ccaggcgttt
     1861 ccccctggaa gctccctcgt gcgctctcct gttccgaccc tgccgcttac cggatacctg
     1921 tccgcctttc tcccttcggg aagcgtggcg ctttctcata gctcacgctg taggtatctc
     1981 agttcggtgt aggtcgttcg ctccaagctg ggctgtgtgc acgaaccccc cgttcagccc
     2041 gaccgctgcg ccttatccgg taactatcgt cttgagtcca acccggtaag acacgactta
     2101 tcgccactgg cagcagccac tggtaacagg attagcagag cgaggtatgt aggcggtgct
     2161 acagagttct tgaagtggtg gcctaactac ggctacacta gaagaacagt atttggtatc
     2221 tgcgctctgc tgaagccagt taccttcgga aaaagagttg gtagctcttg atccggcaaa
     2281 caaaccaccg ctggtagcgg tggttttttt gtttgcaagc agcagattac gcgcagaaaa
     2341 aaaggatctc aagaagatcc tttgatcttt tctacggggt ctgacgctca gtggaacgaa
     2401 aactcacgtt aagggatttt ggtcatgaga ttatcaaaaa ggatcttcac ctagatcctt
     2461 ttaaattaaa aatgaagttt taaatcaatc taaagtatat atgagtaaac ttggtctgac
     2521 agttagaaaa actcatcgag catcaaatga aactgcaatt tattcatatc aggattatca
     2581 ataccatatt tttgaaaaag ccgtttctgt aatgaaggag aaaactcacc gaggcagttc
     2641 cataggatgg caagatcctg gtatcggtct gcgattccga ctcgtccaac atcaatacaa
     2701 cctattaatt tcccctcgtc aaaaataagg ttatcaagtg agaaatcacc atgagtgacg
     2761 actgaatccg gtgagaatgg caaaagttta tgcatttctt tccagacttg ttcaacaggc
     2821 cagccattac gctcgtcatc aaaatcactc gcatcaacca aaccgttatt cattcgtgat
     2881 tgcgcctgag cgagacgaaa tacgcgatcg ctgttaaaag gacaattaca aacaggaatc
     2941 gaatgcaacc ggcgcaggaa cactgccagc gcatcaacaa tattttcacc tgaatcagga
     3001 tattcttcta atacctggaa tgctgttttc ccagggatcg cagtggtgag taaccatgca
     3061 tcatcaggag tacggataaa atgcttgatg gtcggaagag gcataaattc cgtcagccag
     3121 tttagtctga ccatctcatc tgtaacatca ttggcaacgc tacctttgcc atgtttcaga
     3181 aacaactctg gcgcatcggg cttcccatac aatcgataga ttgtcgcacc tgattgcccg
     3241 acattatcgc gagcccattt atacccatat aaatcagcat ccatgttgga atttaatcgc
     3301 ggcctagagc aagacgtttc ccgttgaata tggctcatac tcttcctttt tcaatattat
     3361 tgaagcattt atcagggtta ttgtctcatg agcggataca tatttgaatg tatttagaaa
     3421 aataaacaaa taggggttcc gcgcacattt ccccgaaaag tgccacctga cgtctaagaa
     3481 accattatta tcatgacatt aacctataaa aataggcgta tcacgaggcc ctttcgtc
//
